# Supplementary material for: Calycosin Alleviates Paraquat-Induced Neurodegeneration by Improving Mitochondrial Functions and Regulating Autophagy in a Drosophila Model of Parkinson’s Disease
Source: Antioxidants (Basel). 2022 Jan 24;11(2):222. doi: 10.3390/antiox11020222 (PMC8868496; doi:10.3390/antiox11020222)
Supplement: Supplementary file 1 [file antioxidants-11-00222-s001.zip]

Archive with 1 entries (1 files):
- antioxidants-1518400-supplementary.pdf
